# Supplementary material for: Establishment of a Sensitive and Visual Detection Platform for Viable Salmonella in Wastewater That Combines Propidium Monoazide with Recombinase Polymerase Amplification—CRISPR/Cas12a System
Source: Microorganisms. 2025 May 21;13(5):1166. doi: 10.3390/microorganisms13051166 (PMC12114456; doi:10.3390/microorganisms13051166)
Supplement: Supplementary file 1 [file microorganisms-13-01166-s001.zip]

Archive with 1 entries (1 files):
- microorganisms-3545895-supplementary.pdf
